# Supplementary material for: Red-Light-Only Control of Protein–Protein Interactions Using a Cyanobacteriochrome (UNICYCL)
Source: ACS Cent Sci. 2026 Jan 20;12(1):122–32. doi: 10.1021/acscentsci.5c01848 (PMC12856669; doi:10.1021/acscentsci.5c01848)
Supplement: Supplementary file 2 [file oc5c01848_si_002.xlsx]

## Sheet: NMR Data
		Pr					Pg			Pr (alone - for A11 analysis)			Pr (A11 bound)
Residue Number	Residue ID	H	N	C	CA	CB	H	N	CA	H	N	Intensity	H	N	Intensity
1	M
2	Q
3	E	8.798	122.191	177.808	57.666	29.624	8.832	122.422	57.707	8.80032	122.49	23.2563	8.78202	122.467	7.8612
4	L	8.213	122.479	177.185	57.05	41.291	8.24	122.404	57.057	8.21528	122.784	27.9363	8.23144	122.896	8.6751
5	D	8.108	116.589	178.58	57.486	40.72	8.125	117.291	57.504
6	T	7.481	115.009	175.393	65.549	68.355	7.557	114.818	65.538	7.48785	115.332	24.2913	7.47263	115.443	8.5199
7	I	7.362	122.622	179.087	64.374	37.435	7.379	122.422	64.409	7.36999	122.965	25.6222	7.3731	123.052	8.4016
8	F	7.536	117.882	177.77	58.285	38.004	7.443	117.413	58.87	7.54431	118.178	28.6447	7.58937	118.263	11.5744
9	R	8.16	118.933	177.539	59.52	30.15	8.158	119.358	59.779
10	N	7.964	114.722	176.823	54.327	38.709	7.989	114.494	54.363	7.96823	114.996	20.5124	7.94115	114.975	6.9601
11	A	8.085	122.184	179.934	54.435	20.707	8.095	122.601	54.579
12	L	8.304	115.81	174.976	59.564	39.177	8.303	115.829	59.477
13	P			179.952	65.914	30.561
14	E	7.096	118.026	178.745	58.843	29.724	7.079	118.061	59.129	7.10592	118.429	29.5633	7.08955	118.367	8.122
15	L	7.793	121.284	178.316	57.388	40.813	7.809	121.603	57.463
16	R	8.683	120.755	178.781	60.628	30.143	8.595	121.06	60.55	8.69432	121.176	29.3901	8.69128	121.252	7.683
17	S	7.87	113.429	176.66	60.967	62.533	7.816	113.435	60.992	7.87785	113.819	30.8278	7.86898	113.749	11.8997
18	H	7.835	121.687	177.685	58.863	30.79	7.934	122.147	59.047	7.84404	122.045	37.2194	7.83867	121.986	14.18
19	L	8.036	116.446	176.493	55.449	44.414	8.061	116.44	55.423	8.04296	116.811	23.0639	8.04033	116.858	7.6376
20	E	8.374	117.882	176.691	56.982	27.212	8.201	118.303	57.016	8.38459	118.189	28.4504	8.38045	118.199	10.7273
21	C	7.202	112.887	172.893	54.981	29.357	7.379	113.368	55.395
22	D	7.661	120.191	174.819	57.852	43.032	7.783	119.626	57.788	7.68102	120.584	14.2446
23	R	8.112	118.026	173.122	54.989	34.725	8.028	118.657	55.067	8.12304	118.439	24.4073	8.13391	118.291	9.0578
24	L	9.056	132.246	175.233	53.195	47.171	8.937	131.682	53.52	9.06281	132.647	16.6274	9.06991	132.482	6.9805
25	A	9.767	127.219	174.22	51.095	24.331	9.615	125.196	51.858	9.77705	127.597	25.8043	9.78706	127.55	9.383
26	V	8.861	120.037	173.107	61.944	33.446	8.592	120.723	61.281	8.86509	120.409	19.6522	8.90171	120.261	5.0897
27	Y	9.162	133.252	172.077	54.846	42.5	9.272	132.655	55.634	9.16983	133.722	13.9946	9.19492	133.816	5.7252
28	R	7.955	128.655	175.779	53.732	33.757	7.981	127.949	54.124	7.96151	128.94	20.8662	7.97433	129.141	4.1292
29	F	7.756	125.495	176.571	59.486	39.867	7.591	124.872	59.25	7.7627	125.749	20.188	7.75432	125.947	5.0635
30	N	8.717	122.479	176.063	50.958	37.435	8.887	123.022	51.086	8.72068	122.75	16.8606
31	P			175.139	65.175	31.508
32	D	7.201	113.142	176.769	52.737	40.019	7.273	113.582	53.131
33	W	7.794	113.142	177.946	60.686	25.71	7.786	112.548	60.992	7.80484	113.549	17.9519
34	G	7.743	104.523	172.238	45.536		7.761	106.492		7.7521	104.844	14.9566	7.77699	105.322	5.0135
35	G	6.837	105.96	170.104	47.575		8.18	107.684		6.84469	106.303	21.9249
36	E	6.846	114.578	174.686	53.205	34.501	6.462	113.105	53.858	6.85462	114.963	26.0814
37	F	8.042	121.221	176.244	58.992	39.738
38	I	8.637	115.727	175.302	60.593	40.134	8.23	114.818	60.727	8.64327	116.063	12.7415
39	A	7.553	123.484	174.777	52.057	21.911	7.286	123.25	52.061	7.56155	123.805	26.9534	7.55257	123.675	6.6647
40	E	9.056	118.457	174.522	55.954	32.795	8.954	118.276	55.838	9.05867	118.772	30.84	9.08566	118.835	11.2691
41	S	8.801	114.292	172.648	56.665	65.549	8.713	114.17	56.587
42	V	8.844	129.086	173.194	59.05	35.962	8.747	128.439	59.486	8.85422	129.512	27.9321	8.86147	129.595	11.1182
43	S	8.065	122.909	175.393	58.727	63.652				8.07315	123.173	23.0533	8.06238	123.099	10.2771
44	R	8.37	120.324	176.337	58	29.842	8.341	120.488	57.91	8.37933	120.759	33.0922	8.38519	120.77	8.9508
45	E	8.582	119.031	175.182	57.485	28.406	8.607	119.358	57.748
46	W	6.926	119.893	175.037	53.608	31.604	6.918	120.007	53.685	6.9354	120.196	29.9936	6.93735	120.102	16.066
47	V	8.798	120.468	175.251	61.853	32.361	8.561	117.737	62.013	8.80292	120.832	25.0707	8.79205	120.787	7.6497
48	A	8.446	129.804	176.623	52.175	19.489				8.45154	130.173	35.0845	8.45219	130.193	12.608
49	L	10.347	121.76	177.729	53.764	42.071				10.3415	122.129	12.5913	10.384	121.473	4.8526
50	V	7.409	120.898	174.308	60.076	34.833				7.42376	121.366	17.3015	7.49064	122.342	5.9036
51	G	8.438	116.015		45.069					8.44393	116.336	38.295	8.44471	116.359	4.9763
52	P			177.674	64.707	31.789
53	E	8.522	115.44	175.374	55.472	29.511				8.53086	115.742	16.4228	8.4988	115.587	6.5224
54	I	7.341	119.031	174.075	60.296	41.588				7.35159	119.436	24.4909	7.30185	119.785	10.2348
55	R	8.298	126.644	175.363	55.352	32.477				8.30345	127.013	29.3839	8.3462	128.802	8.5378
56	T	9.471	125.208	173.064	62.546	68.177				9.47083	125.468	17.8357
57	I	8.646	129.176	175.727	60.088	40.113
58	W	8.353	126.357	174.376	55.062	31.701				8.36244	126.684	21.5821
59	E	9.987	131.241	172.726	55.273	28.704				9.99693	131.586	8.6127
60	D	9.229	127.937	175.623	53.343	44.523				9.23653	128.26	14.4507
61	E	8.827	127.362	176.857	59.526	30.621				8.8304	127.67	22.8644
62	H	6.651	119.318	178.513	59.074					6.66071	119.719	16.8071
63	L	8.332	121.904	178.748	57.488	40.486	9.119	120.331	57.544	8.33978	122.191	18.1954
64	Q	8.374	116.302	179.033	59.283	29.264				8.38669	116.682	19.7072	8.38766	116.293	11.9798
65	Q	8.294	119.462	177.795	58.26	28.309	8.539	119.358	58.438	8.30099	119.81	30.0259
66	T	7.058	105.242	173.799	60.78	69.29	7.21	105.519	60.894	7.06567	105.543	18.1723	7.12884	105.613	4.863
67	Q	6.884	119.606	173.132	55.74	25.401	7.117	120.331	56.204	6.89492	119.962	18.626	6.85753	120.215	6.0962
68	G	8.239	101.363	175.813	43.853		8.793	102.171		8.24446	101.668	17.0914	8.24086	101.655	6.6361
69	G	7.125	107.109	175.809	45.723		7.138	107.684		7.1371	107.484	19.8278	7.05053	107.126	5.9942
70	R	8.933	123.915	176.515	56.709	28.115				8.93702	124.304	10.5875
71	Y	7.104	123.771	177.693	59.243	36.733				7.10953	124.138	17.142
72	R	6.854	118.026	176.277	57.448	29.631	7.044	119.893	57.179	6.86184	118.365	22.438	6.85754	118.277	10.7672
73	N	7.316	116.733	174.645	52.106	38.412	7.337	116.115	52.317	7.32551	117.114	22.7968	7.32441	117.036	10.3766
74	N	7.862	115.009	173.835	53.859	37.4	7.964	115.143	54.325	7.87098	115.333	24.1629	7.84491	115.15	12.2889
75	E	6.533	119.175	173.804	56.031	31.411	6.533	119.034	56.57	6.54317	119.53	25.321	6.53852	119.516	9.2716
76	T	8.078	117.164	173.263	62.539	70.457	8.131	117.319	62.853	8.08605	117.532	27.1684	8.08146	117.418	7.4518
77	F	9.547	131.815	173.116	56.456	46.339	9.691	133.628	55.935	9.55121	132.144	16.0212	9.54166	131.865	4.6355
78	V	7.633	126.788	173.869	61.4	34.501	8.058	127.377	62.017	7.63969	127.18	19.1329	7.64358	127.05	7.4084
79	I	8.891	129.948	175.675	55.678	37.389	8.861	129.736	56.124	8.89874	130.271	18.7376	8.90038	130.25	4.3627
80	N	8.649	129.373	174.908	53.991	38.815	8.671	129.903	54.464
81	D	7.185	114.722	177.674	53.018	42.357	7.295	114.494	53.157	7.19485	115.084	21.6095	7.19464	115.079	6.9691
82	V	7.93	121.617	175.606	64.592	31.522				7.93881	121.871	16.6326	7.98145	122.143	6.6652
83	Y	8.104	116.426	177.276	61	37.013	8.052	116.115	60.916
84	T	7.481	109.551	174.561	60.371	68.268	7.4	109.629	60.598	7.48668	109.832	24.9339	7.47795	109.879	8.818
85	A	6.74	124.346	177.123	52.884	19.055	6.795	124.223	52.832	6.7494	124.716	29.0827	6.74933	124.694	11.8622
86	G	8.188	108.114	175.7	45.725		8.29	108.981		8.19547	108.396	16.3346	8.19967	108.502	7.2002
87	H	8.455	119.031	175.799	54.771	29.666				8.4638	119.464	25.7025	8.49101	119.398	9.6323
88	A	10.013	126.644	179.26	51.898	19.338				10.0129	127.054	12.2396
89	Q	9.102	125.208		59.853	27.783				9.10846	125.421	10.7707
90	C			173.966	58.454	36.257
91	H	6.875	125.926	176.064	55.062	30.635				6.88508	126.205	14.8029	6.88852	126.027	6.0013
92	L	8.192	120.755	177.609	57.731	42.006
93	K	7.743	115.297	178.974	59.003	32.069				7.75421	115.678	37.933
94	I	6.727	121.329	176.807	62.697	36.626				6.73387	121.723	22.5411	6.76673	121.485	8.7889
95	L	7.57	119.462	179.496	58.357	40.231				7.57976	119.856	22.9811
96	E	8.302	116.446	181.278	59.096	29.544	8.679	118.386	58.844
97	Q	7.595	124.346	177.711	58.588	27.322	7.761	124.174	58.804	7.60404	124.707	37.9172	7.5229	124.645	10.173
98	F	7.227	117.164	174.158	54.062	37.294				7.23633	117.568	31.8503	7.1414	117.477	8.0532
99	Q	7.82	116.446	172.911	57.226	25.804	7.828	115.791	57.317	7.82741	116.809	19.4272	7.83274	116.645	6.4239
100	I	7.811	118.026	176.439	63.216	39.306	7.68	117.413	63.231	7.82421	118.438	22.8339	7.70593	118.329	7.3553
101	R	9.187	124.633	177.026	54.345	30.893	9.138	125.137	54.387
102	A	8.798	127.219	176.026	53.103	23.394	8.671	126.817	53.117	8.80605	127.621	23.6659	8.81598	127.537	7.1492
103	Y	9.653	118.888	171.687	57.097	41.879	9.679	118.618	57.301	9.65621	119.209	24.3296	9.67722	119.239	8.2624
104	I	8.574	118.865	174.762	60.102	42.461	8.497	118.891	59.535
105	I	9.213	125.064	174.709	58.996	39.534	9.198	125.521	57.844	9.22015	125.364	23.7132	9.22648	125.405	8.6277
106	T	9.005	123.053	170.774	57.391	73.52	9.154	123.063	57.748	9.015	123.356	20.8529	9.03046	123.4	6.3646
107	P			175.787	62.913	34.125
108	I	8.148	119.185	174.464	61.362	39.262	8.34	120.303	61.403
109	I	9.606	131.528	173.7	60.569	38.794	9.196	131.033	59.936	9.61222	131.87	19.0763	9.61103	131.966	5.7059
110	A	8.747	131.815	177.324	49.452	20.656	8.823	131.682	49.973	8.75657	132.192	23.1884	8.76293	132.262	7.7481
111	G	9.158	117.02	173.774	47.457		9.166	117.088		9.16083	117.322	20.5149	9.16248	117.396	6.7098
112	N	8.603	121.028	174.141	53.009	38.557
113	K	7.676	121.329	174.805	54.696	35.109	7.701	121.629	54.863	7.68211	121.63	25.1777	7.6784	121.711	11.6792
114	L	9.035	128.511	173.207	56.456	41.41	8.963	128.21	56.502	9.04206	128.923	22.4161	9.0328	128.957	7.5187
115	W	9.348	132.821	177.324	59.308	32.218	9.407	132.979	59.634	9.35559	133.186	12.4701
116	G	8.81	107.54	170.086	46.845		8.705	107.215		8.81554	107.841	19.9555	8.7927	107.809	5.1047
117	L	9.386	118.6	173.479	53.414	45.756	9.348	118.386	53.564	9.39374	118.97	18.1839
118	L	9.026	125.208	173.584	53.116	43.941	9.204	125.52	53.482	9.03039	125.58	17.4475	9.01422	125.667	5.6338
119	G	9.06	113.573	170.96	43.7		9.246	113.845		9.06803	113.972	19.1601	9.07766	114.098	6.0779
120	A	8.743	127.937	175.025	50.07	21.192	8.767	127.313	50.479	8.75227	128.313	21.6324	8.75778	128.366	5.6167
121	Y	9.124	117.738	175.502	56.796	41.446	8.955	117.238	57.219	9.13712	118.157	17.3603	9.14336	118.181	4.1059
122	Q	9.556	127.65	173.973	55.184	30.747	9.526	127.466	55.364	9.55812	127.962	18.1012
123	N	11.327	129.661	176.052	52.145	36.435	11.249	129.412	52.388
124	S	7.82	113.429	174.668	58.909	63.398	7.795	113.56	59.112	7.83187	113.742	19.4855	7.83098	113.974	6.8017
125	G	6.969	107.253	170.412	44.507		7.024	107.359		6.97652	107.569	23.2526	6.97245	107.545	10.0821
126	S	7.756	111.849	173.147	58.255	63.398	7.765	112.224	58.599	7.7623	112.193	26.8384	7.76582	112.259	12.3651
127	R	8.58	122.829	172.078	55.449	33.262	8.472	122.926	55.757	8.58988	123.189	19.5823	8.59729	123.159	6.5762
128	Q	8.196	124.346	175.883	52.509	25.947	8.184	124.797	52.792	8.20466	124.716	26.344	8.20122	124.798	9.1055
129	W	7.151	129.086	176.701	57.364	29.736	7.201	129.087	57.369	7.15616	129.355	28.965	7.1544	129.354	9.7019
130	Q	9.619	124.059	177.548	53.775	31.137	9.627	124.872	54.132	9.62556	124.42	19.3765	9.62038	124.614	4.8663
131	E	9.166	125.208	177.87	60.343	29.375	9.2	125.48	60.397	9.17862	125.477	9.1625
132	N	8.817	114.351	177.948	56.01	37.026	8.81	114.494	56.257
133	E	7.197	122.191	177.008	58.863	29.186	7.193	122.601	58.885	7.20573	122.544	24.9042	7.21094	122.527	8.4353
134	V	7.756	120.037	177.581	66.709	32.025	7.879	120.331	66.765	7.76436	120.455	31.01	7.76634	120.422	9.9858
135	N	8.285	115.297	177.982	55.449	37.868	8.311	115.31	55.537	8.29177	115.676	35.7158	8.2881	115.677	10.0146
136	L	7.481	123.197	177.693	57.922	41.475	7.506	123.574	58.154	7.48948	123.564	27.0242	7.49157	123.518	10.3024
137	V	7.82	119.606	177.671	67.372	31.314	7.844	119.601	67.415	7.82621	119.897	30.1778	7.83727	119.914	10.2124
138	A	8.26	121.186	180.534	54.696	17.59	8.247	120.98	54.945	8.26923	121.524	43.4733	8.267	121.469	17.8636
139	K	8.091	121.752	179.472	59.436	32.165	8.192	121.953	59.535
140	I	8.129	122.335	178.024	62.534	34.73	8.298	122.926	62.703	8.13779	122.733	34.9447	8.14269	122.708	10.2666
141	G	8.548	108.976	176.443	48.061		8.51	108.981	48.553	8.55597	109.387	25.3179	8.54934	109.43	5.8941
142	T	8.057	119.318	177.293	66.306	68.603	8.061	119.034	66.115	8.06311	119.715	28.215	8.05904	119.74	11.542
143	Q	8.099	124.346	180.312	58.996	28.028	8.173	124.753	59.21	8.10898	124.691	33.7049	8.10808	124.683	12.3647
144	F	9.2	121.473	177.531	56.765	36.35	9.149	121.629	57.219	9.20899	121.828	31.7318	9.20065	121.789	10.0664
145	G	8.273	110.148	175.581	48.155		8.177	109.813	48.322
146	V	7.667	123.053	178.163	66.198	31.819	7.693	122.926	66.197	7.67546	123.433	30.188	7.68077	123.448	10.8757
147	A	7.782	123.197	180.971	54.868	17.84	7.769	123.25	55.067	7.78709	123.448	40.015	7.77528	123.475	12.8771
148	V	8.493	120.611	178.71	66.306	30.829	8.421	119.683	65.912	8.49675	120.865	32.528	8.47156	120.825	6.9554
149	Q	8.036	121.617	178.132	58.834	28.35	7.929	121.403	58.682
150	Q	8.213	117.738	177.757	57.82	28.328	8.159	117.868	57.748	8.22076	118.023	26.871	8.22038	118.024	9.2678
151	S	7.79	115.297	175.7	60.312	63.398	7.782	115.467	60.386	7.79887	115.686	33.1399	7.80024	115.662	10.7318
152	Q	7.892	120.755	177.138	57.194	28.503	7.934	120.99	57.26	7.90062	121.109	28.4371	7.9053	121.13	10.3907
153	Y	7.807	120.037	176.737	58.648	38.099	7.841	120.179	58.722	7.81598	120.375	32.283	7.81335	120.437	17.8929
154	L	7.803	121.76	177.716	55.654	42.019	7.802	122.039	55.757
155	Q	7.989	120.18	176.337	56.186	28.955	8.014	120.446	56.245	7.99817	120.505	38.9941	7.98746	120.479	24.287
156	Q	8.188	121.113	176.678	56.108	29.208	8.209	121.304	56.285
157	G	8.277	110.269		45.349		8.302	110.602
158	S
159	S
160	G
161	H
162	H
163	H
164	H
165	H
166	H
Standard deviation of intensity is 1.4 (determined by the NMRViewJ sdev parameter in the spectral region from 9.8 to 10.8 ppm along H and 86 to 116 ppm along N) for both the bound and unbound data.

## Sheet: TALOS and AF2 SS
Residue Number	Residue ID	PHI	PSI	DPHI	DPSI	DIST	S2	COUNT	CLASS	CS_COUNT	CS_CNT_R2	Q_H	Q_E	Q_L	TALOSn SS Class	TALOSn Confidence	AF2 secstruct SS Assignment
4	L	-62.242	-35.924	5.099	4.621	0.244	0.847	25	Strong	15	5	0.683	0.174	0.143	H	0.51	H
5	D	-63.496	-38.924	3.806	6.075	0.166	0.896	25	Strong	15	5	0.978	0.009	0.013	H	0.97	H
6	T	-68.831	-38.617	3.721	4.604	0.129	0.899	25	Strong	15	5	0.991	0.004	0.005	H	0.99	H
7	I	-66.566	-43.033	4.077	5.494	0.125	0.895	25	Strong	15	5	0.985	0	0.015	H	0.97	H
8	F	-68.224	-34.042	4.107	4.583	0.146	0.877	25	Strong	15	5	0.963	0	0.037	H	0.93	H
9	R	-65.279	-39.79	4.831	5.774	0.181	0.87	25	Strong	15	5	0.889	0	0.111	H	0.78	H
10	N	-69.647	-36.182	4.045	5.081	0.191	0.872	25	Strong	15	5	0.83	0	0.17	H	0.66	H
11	A	-66.556	-40.007	4.366	6.57	0.229	0.888	25	Strong	15	5	0.931	0	0.069	H	0.86	H
12	L	-60.895	-45.09	6.122	3.988	0.131	0.906	25	Strong	13	5	0.97	0.001	0.029	H	0.94	H
13	P	-61.056	-37.261	4.431	3.908	0.119	0.9	25	Strong	13	3	0.995	0	0.005	H	0.99	H
14	E	-69.305	-40.5	6.019	6.146	0.119	0.892	25	Strong	13	5	0.995	0	0.005	H	0.99	H
15	L	-67.578	-41.341	4.276	3.918	0.096	0.88	25	Strong	15	5	0.996	0.001	0.004	H	0.99	H
16	R	-61.11	-42.811	4.962	3.626	0.084	0.891	25	Strong	15	5	0.998	0	0.002	H	1	H
17	S	-67.562	-39.108	4.02	6.455	0.109	0.888	25	Strong	15	5	0.991	0	0.009	H	0.98	H
18	H	-70.407	-36.809	8.213	10.985	0.154	0.88	25	Strong	15	5	0.945	0	0.055	H	0.89	H
19	L	-84.032	-10.385	10.936	8.94	0.326	0.857	25	Bad	15	5	0.73	0	0.27	H	0.46	H
20	E	54.219	48.781	5.636	6.008	0.417	0.858	10	Bad	15	5	0.184	0.003	0.812	L	0.63	L
21	C	-138.739	159.102	15.741	9.644	0.707	0.876	25	Bad	15	5	0.013	0.032	0.955	L	0.92	L
22	D	-78.517	-35.288	12.104	10.084	0.609	0.906	25	Bad	15	5	0.043	0.156	0.801	L	0.65	L
23	R	-143.269	140.163	11.659	11.541	0.473	0.921	25	Strong	15	5	0	0.848	0.152	E	0.7	E
24	L	-126.209	133.52	8.993	6.348	0.514	0.924	25	Strong	15	5	0.01	0.982	0.008	E	0.97	E
25	A	-132.103	145.386	13.053	10.72	0.495	0.924	25	Strong	15	5	0.014	0.963	0.024	E	0.94	E
26	V	-106.071	127.83	15.336	6.878	0.414	0.923	25	Strong	15	5	0.016	0.967	0.016	E	0.95	E
27	Y	-116.353	134.714	9.267	11.34	0.475	0.919	25	Strong	15	5	0.016	0.968	0.016	E	0.95	E
28	R	-120.188	128.536	16.095	14.042	0.447	0.891	25	Strong	15	5	0.018	0.952	0.029	E	0.92	E
29	F	-75.23	135.801	9.048	9.414	0.394	0.85	25	Strong	15	5	0.007	0.72	0.273	E	0.45	E
30	N	-80.607	139.878	21.483	26.693	0.553	0.817	25	Bad	13	5	0.005	0.166	0.83	L	0.66	L
31	P	-58.31	-26.014	5.702	6.259	0.5	0.83	25	Strong	13	3	0.017	0.047	0.935	L	0.89	L
32	D	-92.238	6.904	7.468	8.276	0.779	0.857	25	Bad	13	5	0.045	0.016	0.939	L	0.89	L
33	W	66.405	14.167	10.655	27.035	1.528	0.89	8	Warn	14	5	0.185	0.055	0.76	L	0.58	L
34	G	101.494	-29.693	54.803	70.39	2.044	0.887	6	Warn	13	4	0.367	0.087	0.546	L	0.18	L
35	G	74.578	15.585	8.629	20.881	3.951	0.876	3	Warn	13	4	0.105	0.008	0.887	L	0.78	E
36	E	-138.514	151.588	9.805	5.175	1.21	0.847	25	Bad	14	5	0.031	0.205	0.764	L	0.56	E
37	F	-71.183	132.298	8.563	7.436	0.634	0.833	25	Bad	15	5	0.002	0.562	0.436	E	0.13	E
38	I	-112.008	-16.338	8.16	7.709	0.439	0.834	25	Bad	15	5	0.006	0.792	0.202	E	0.59	E
39	A	-160.312	154.564	6.361	8.612	0.413	0.855	25	Strong	15	5	0.014	0.823	0.163	E	0.66	E
40	E	-133.13	151.795	25.357	11.121	0.452	0.875	25	Strong	15	5	0.012	0.757	0.231	E	0.53	E
41	S	-126.717	136.233	17.639	17.034	0.476	0.885	25	Strong	15	5	0.013	0.884	0.104	E	0.78	E
42	V	-132.358	140.827	7.04	10.677	0.341	0.877	25	Bad	15	5	0.039	0.93	0.031	E	0.89	E
43	S	-64.099	142.809	6.994	14.106	0.448	0.803	25	Bad	15	5	0.02	0.6	0.381	E	0.22	L
44	R	-65.573	-23.855	10.342	10.38	0.464	0.784	25	Strong	15	5	0.057	0.141	0.802	L	0.66	L
45	E	-79.882	-7.105	8.401	10.856	0.401	0.775	25	Bad	15	5	0.091	0.055	0.854	L	0.76	L
46	W	-116.979	142.095	15.171	16.716	0.54	0.813	25	Strong	15	5	0.06	0.389	0.551	L	0.16	L
47	V	-96.634	129.532	20.644	15.064	0.51	0.752	25	Strong	15	5	0.007	0.877	0.116	E	0.76	L
48	A	-86.277	131.287	13.871	13.488	0.597	0.73	25	Bad	15	5	0.024	0.889	0.087	E	0.8	L
49	L	-95.976	135.175	18.286	14.921	0.651	0.734	5	Warn	15	5	0.004	0.876	0.12	E	0.76	L
50	V	-123.741	142.047	13.95	13.215	0.452	0.794	25	Strong	13	5	0.016	0.764	0.22	E	0.54	E
51	G	-84.02	169.121	15.156	12.046	-0.678	0.812	8	Warn	11	3	0.004	0.138	0.857	L	0.72	E
52	P	-63.138	-21.542	6.652	7.709	0.408	0.808	25	Strong	11	3	0.021	0.047	0.932	L	0.88	L
53	E	-91.944	6.392	12.002	9.701	0.276	0.807	25	Bad	13	5	0.054	0.164	0.782	L	0.62	L
54	I	-122.812	134.757	12.543	11.722	0.27	0.83	25	Strong	15	5	0	0.827	0.173	E	0.65	E
55	R	-102.954	116.577	16.018	8.782	0.297	0.848	25	Strong	15	5	0.012	0.958	0.03	E	0.93	E
56	T	-93.258	126.222	10.949	8.219	0.402	0.867	25	Strong	15	5	0.01	0.936	0.054	E	0.88	L
57	I	-111.39	127.517	6.576	7.987	0.424	0.876	25	Strong	15	5	0.016	0.957	0.028	E	0.93	E
58	W	-113.681	121.755	14.971	11.145	0.499	0.89	25	Strong	15	5	0.013	0.954	0.033	E	0.92	L
59	E	-96.76	116.755	12.22	11.693	0.586	0.897	25	Strong	15	5	0	0.965	0.035	E	0.93	L
60	D	-100.936	131.717	31.338	21.112	0.441	0.902	25	Bad	15	5	0.113	0.807	0.08	E	0.69	L
61	E	-62.499	-34.921	5.4	8.032	0.313	0.903	25	Strong	14	5	0.818	0.125	0.057	H	0.69	H
62	H	-66.175	-40.767	5.566	5.645	0.21	0.908	25	Strong	14	4	0.904	0	0.096	H	0.81	H
63	L	-68.388	-39.179	4.731	8.292	0.159	0.902	25	Strong	14	5	0.98	0	0.02	H	0.96	H
64	Q	-66.515	-38.037	4.053	5.076	0.115	0.894	25	Strong	15	5	0.971	0.001	0.028	H	0.94	H
65	Q	-66.239	-29.663	4.701	7.836	0.125	0.878	25	Strong	15	5	0.849	0.003	0.148	H	0.7	H
66	T	-94.717	3.713	8.213	7.624	0.186	0.867	25	Bad	15	5	0.424	0	0.576	L	0.15	L
67	Q	58.21	38.485	5.682	6.517	0.306	0.848	25	Strong	14	5	0.064	0.003	0.932	L	0.87	L
68	G	86.504	6.611	9.076	11.372	0.587	0.796	6	Warn	13	4	0.001	0.042	0.957	L	0.92	L
69	G	-62.547	-36.025	7.004	10.675	0.744	0.754	4	Warn	13	4	0.069	0.033	0.898	L	0.83	H
70	R	-67.23	-16.641	8.749	35.18	0.833	0.74	10	Generous	14	5	0.51	0.021	0.469	H	0.04	H
71	Y	-68.119	-26.723	8.834	12.348	0.625	0.761	25	Strong	15	5	0.808	0.029	0.163	H	0.64	H
72	R	-67.643	-23.472	3.698	10.017	0.475	0.775	25	Strong	15	5	0.643	0.014	0.343	H	0.3	H
73	N	-97.853	5.461	9.296	8.916	0.362	0.766	25	Bad	15	5	0.18	0	0.82	L	0.64	H
74	N	56.801	39.711	8.192	9.871	0.435	0.777	25	Bad	15	5	0.027	0.026	0.947	L	0.92	L
75	E	-91.227	144.414	20.178	11.624	0.459	0.811	25	Strong	15	5	0.041	0.23	0.729	L	0.5	L
76	T	-103.858	128.607	14.031	8.343	0.549	0.866	25	Strong	15	5	0	0.867	0.133	E	0.73	L
77	F	-129.143	140.626	8.207	10.327	0.66	0.898	25	Strong	15	5	0.006	0.989	0.006	E	0.98	E
78	V	-116.244	129.395	13.113	5.967	0.634	0.902	25	Strong	15	5	0.02	0.966	0.014	E	0.95	E
79	I	-110.092	112.33	10.467	14.786	0.698	0.885	25	Bad	15	5	0.037	0.903	0.06	E	0.84	E
80	N	-76.454	-27.07	14.219	13.202	0.611	0.851	25	Bad	15	5	0	0.143	0.857	L	0.71	L
81	D	-143.024	142.362	24.569	32.319	0.499	0.843	25	Bad	15	5	0.029	0.031	0.939	L	0.91	L
82	V	-61.659	-28.776	5.457	7.032	0.483	0.838	25	Strong	15	5	0.726	0.058	0.216	H	0.51	H
83	Y	-67.6	-20.898	5.233	7.87	0.416	0.839	25	Strong	15	5	0.712	0.017	0.271	H	0.44	H
84	T	-98.453	8.68	9.969	9.85	0.393	0.777	25	Bad	15	5	0.533	0.01	0.457	H	0.08	H
85	A	86.928	17.397	15.491	10.648	0.416	0.707	5	Warn	14	5	0.134	0.005	0.86	L	0.73	L
86	G	88.943	-2.114	14.678	18.886	0.618	0.668	5	Warn	14	4	0.005	0.023	0.972	L	0.95	L
87	H	-80.406	144.219	13.081	11.8	0.729	0.701	25	Strong	14	5	0.039	0.033	0.928	L	0.89	L
88	A	-76.124	148.495	20.061	16.565	0.872	0.759	9	Warn	14	5	0.459	0.056	0.485	L	0.03	L
89	Q	-58.936	-36.352	5.119	5.035	0.742	0.815	25	Strong	12	4	0.758	0.048	0.194	H	0.56	H
90	C	-66.579	-33.124	4.306	5.756	0.76	0.814	25	Strong	12	3	0.681	0	0.318	H	0.36	H
91	H	-80.281	-28.828	16.893	15.277	0.579	0.831	25	Strong	13	5	0.63	0.014	0.355	H	0.27	H
92	L	-63.45	-38.581	4.877	4.378	0.348	0.835	25	Strong	15	5	0.911	0	0.089	H	0.82	H
93	K	-65.648	-37.97	4.689	6.02	0.254	0.868	25	Strong	15	5	0.98	0	0.02	H	0.96	H
94	I	-66.84	-41.11	3.205	3.861	0.184	0.882	25	Strong	15	5	0.989	0	0.011	H	0.98	H
95	L	-66.026	-40.378	4.496	4.875	0.155	0.904	25	Strong	15	5	0.989	0	0.011	H	0.98	H
96	E	-66.571	-35.666	3.424	5.2	0.157	0.905	25	Strong	15	5	0.978	0	0.022	H	0.96	H
97	Q	-63.983	-31.554	3.614	7.39	0.191	0.899	25	Strong	15	5	0.878	0	0.122	H	0.76	H
98	F	-100.775	7.942	8.017	5.257	0.232	0.88	25	Bad	15	5	0.453	0	0.547	L	0.09	L
99	Q	52.9	41.716	6.086	5.714	0.261	0.856	25	Bad	15	5	0.087	0.012	0.901	L	0.81	L
100	I	-76.839	133.719	10.587	10.906	0.335	0.829	25	Bad	15	5	0.054	0.128	0.818	L	0.69	L
101	R	-88.614	117.486	16.22	31.516	0.497	0.835	10	Generous	15	5	0.005	0.586	0.409	E	0.18	L
102	A	-134.161	144.4	18.676	13.796	0.548	0.861	25	Strong	15	5	0	0.948	0.052	E	0.9	E
103	Y	-146.738	161.167	9.249	8.7	0.521	0.898	25	Strong	15	5	0.012	0.975	0.012	E	0.96	E
104	I	-127.019	137.148	10.029	11.705	0.405	0.904	25	Strong	15	5	0.014	0.959	0.026	E	0.93	E
105	I	-104.969	127.451	9.489	7.148	0.393	0.889	25	Strong	15	5	0.019	0.95	0.031	E	0.92	E
106	T	-133.126	141.164	14.566	13.446	0.424	0.867	25	Bad	13	5	0.016	0.841	0.143	E	0.7	E
107	P	-69.651	144.925	8.102	7.24	0.357	0.852	25	Bad	13	3	0.005	0.645	0.351	E	0.29	E
108	I	-113.915	123.093	15.738	10.123	0.408	0.855	25	Strong	13	5	0.01	0.885	0.105	E	0.78	E
109	I	-105.631	123.327	10.499	6.758	0.422	0.867	25	Strong	15	5	0.02	0.955	0.025	E	0.93	E
110	A	-118.634	107.67	12.135	12.619	0.383	0.86	25	Bad	14	5	0.027	0.883	0.09	E	0.79	E
111	G	69.565	-120.326	6.642	7.038	0.333	0.841	25	Bad	14	4	0	0.268	0.732	L	0.46	L
112	N	-104.224	10.402	11.004	9.284	0.476	0.826	25	Bad	14	5	0.036	0.135	0.829	L	0.69	L
113	K	-115.569	138.123	19.623	12.887	0.714	0.841	25	Strong	15	5	0	0.738	0.262	E	0.48	E
114	L	-85.377	121.079	8.786	7.755	0.823	0.862	25	Bad	15	5	0.006	0.953	0.04	E	0.91	E
115	W	-102.057	143.361	13.887	12.433	1.516	0.882	6	Warn	14	5	0.018	0.917	0.065	E	0.85	E
116	G	-178.961	176.811	13.152	13.805	0.662	0.897	25	Strong	14	4	0.02	0.801	0.178	E	0.62	E
117	L	-135.004	140.721	8.345	7.984	0.657	0.916	25	Strong	14	5	0.024	0.907	0.068	E	0.84	E
118	L	-107.266	125.022	11.037	8.204	0.602	0.924	25	Strong	14	5	0.016	0.95	0.035	E	0.92	E
119	G	-115.608	137.892	20.861	11.581	0.501	0.916	25	Strong	14	4	0.006	0.915	0.079	E	0.84	E
120	A	-126.092	138.59	14.217	12.973	0.489	0.904	25	Strong	14	5	0.01	0.91	0.08	E	0.83	E
121	Y	-118.792	138.219	11.467	9.305	0.545	0.885	25	Strong	15	5	0.02	0.947	0.033	E	0.91	E
122	Q	-107.579	122.708	16.065	11.386	0.733	0.857	25	Bad	15	5	0.053	0.898	0.049	E	0.85	E
123	N	-91.577	67.189	13.308	47.95	0.839	0.829	7	Warn	15	5	0.032	0.587	0.381	E	0.21	L
124	S	-82.97	-10.515	9.786	15.184	0.919	0.793	25	Bad	14	5	0.011	0.129	0.86	L	0.73	L
125	G	-168.878	-177.757	63.177	14.41	1.282	0.801	4	Warn	14	4	0.005	0.056	0.939	L	0.88	L
126	S	-88.147	151.414	20.696	10.871	1.085	0.817	9	Warn	14	5	0.034	0.171	0.795	L	0.62	L
127	R	-133.333	150.928	24.285	12.218	0.844	0.845	25	Strong	15	5	0	0.621	0.379	E	0.24	L
128	Q	-91.082	109.03	9.763	14.979	0.798	0.84	25	Strong	15	5	0.018	0.546	0.436	E	0.11	L
129	W	-75.491	140.322	10.86	10.423	0.491	0.838	25	Strong	15	5	0	0.232	0.768	L	0.54	L
130	Q	-83.508	161.396	8.65	13.237	0.298	0.857	25	Bad	15	5	0.056	0.07	0.874	L	0.8	L
131	E	-56.492	-40.55	5.582	6.434	0.194	0.881	25	Strong	15	5	0.887	0.016	0.096	H	0.79	H
132	N	-65.841	-33.169	4.662	6.062	0.128	0.899	25	Strong	15	5	0.954	0.008	0.038	H	0.92	H
133	E	-71.159	-37.513	4.004	5.775	0.116	0.898	25	Strong	15	5	0.984	0	0.016	H	0.97	H
134	V	-64.357	-42.724	4.85	4.804	0.101	0.894	25	Strong	15	5	0.986	0	0.014	H	0.97	H
135	N	-65.104	-34.777	2.569	3.504	0.1	0.892	25	Strong	15	5	0.965	0.003	0.032	H	0.93	H
136	L	-67.071	-44.004	4.429	4.07	0.094	0.89	25	Strong	15	5	0.987	0	0.013	H	0.97	H
137	V	-62.16	-45.132	5.369	3.59	0.106	0.896	25	Strong	15	5	0.997	0	0.003	H	0.99	H
138	A	-65.609	-37.902	3.666	5.466	0.108	0.894	25	Strong	15	5	0.994	0	0.006	H	0.99	H
139	K	-66.648	-41.126	3.646	5.79	0.12	0.888	25	Strong	15	5	0.993	0	0.007	H	0.99	H
140	I	-67.746	-37.288	4.916	5.345	0.149	0.885	25	Strong	14	5	0.983	0	0.017	H	0.97	H
141	G	-63.797	-41.637	4.097	5.192	0.188	0.895	25	Strong	14	4	0.976	0.003	0.02	H	0.96	H
142	T	-66.425	-40.884	3.3	4.318	0.19	0.903	25	Strong	14	5	0.98	0	0.02	H	0.96	H
143	Q	-67.459	-38.664	4.018	5.058	0.223	0.89	25	Strong	15	5	0.97	0	0.03	H	0.94	H
144	F	-67.74	-34.841	4.099	4.248	0.235	0.875	25	Strong	14	5	0.938	0.001	0.061	H	0.88	H
145	G	-63.971	-42.557	3.625	4.732	0.177	0.875	25	Strong	14	4	0.951	0.001	0.048	H	0.9	H
146	V	-64.847	-42.171	2.946	3.608	0.136	0.892	25	Strong	14	5	0.993	0	0.007	H	0.99	H
147	A	-63.34	-41.362	3.457	4.539	0.115	0.904	25	Strong	15	5	0.997	0.001	0.002	H	1	H
148	V	-64.151	-42.901	3.377	3.857	0.076	0.898	25	Strong	15	5	0.997	0	0.002	H	0.99	H
149	Q	-65.895	-39.214	4.114	4.409	0.073	0.876	25	Strong	15	5	0.992	0	0.008	H	0.98	H
150	Q	-68.864	-35.625	4.825	6.743	0.09	0.842	25	Strong	15	5	0.968	0	0.032	H	0.94	H
151	S	-68.163	-34.377	4.07	4.14	0.112	0.795	25	Strong	15	5	0.94	0	0.06	H	0.88	H
152	Q	-68.243	-34.608	3.933	6.841	0.152	0.733	25	Strong	15	5	0.894	0.001	0.106	H	0.79	H
153	Y	-69.367	-34.136	6.049	6.507	0.249	0.622	25	Strong	15	5	0.845	0.002	0.153	H	0.69	H
154	L	-70.996	-21.306	7.906	10.132	0.289	0.474	25	Dyn	15	5	0.667	0.011	0.321	H	0.35	H
155	Q	-85.726	-11.734	10.882	11.312	0.407	0.331	25	Dyn	15	5	0.278	0.012	0.711	L	0.43	H
156	Q	-98.124	-0.538	14.651	19.276	0.767	0.247	5	Dyn	13	5	0.236	0.193	0.571	L	0.34	L
Results presented for NpF2164g6 (1054-1206) Pr state.
Results from TALOSn "Protein Backbone Torsion Angle Prediction Table" and "Secondary Structure Prediction" with SS classes of AF2 prediction as determined by CPPTRAJ secstruct.
PHI is the predicted torsion angle C(i-1) N(i) CA(i) C(i) (degrees).
PSI is the predicted torsion angle N(i) CA(i) C(i) N(i+1) (degrees).
DPHI and DPSI are the estimated standard deviations of the prediction errors in PHI and PSI (degrees).
DIST is the TALOS-N database matching score.
S2 is the Wishart RCI chemical shift order parameter, JACS, 127(43), 14970-14971.
COUNT is the number of database triplets used to form the torsion angle predictions.
CLASS is the classification of the prediction result:
None: no torsion prediction was made.
Strong/Generous: majority consensus in database matches; prediction is likely to be good.
Warn: no consensus in database matches, do not use prediction.
Dyn: RCI-S2 value indicates that residue has dynamic conformation.
Bad: predictions with large deviation to reference PDB.
CS_COUNT is the count of experimental chemical shifts of the target residue plus its two immediate neighbors.
CS_CNT_R2 is the number of experimental chemical shifts of the target residue.
Q_H, Q_E, and Q_L are the SS-ANN (or SSseqANN) predicted probability for the target residue to be of secondary structure type H, E, and L, respectively.
